# Supplementary material for: Clostridioides difficile recovered from hospital patients, livestock and dogs in Nigeria share near-identical genome sequences
Source: Microb Genom. 2025 Jan 30;11(1):001342. doi: 10.1099/mgen.0.001342 (PMC12453408; doi:10.1099/mgen.0.001342)
Supplement: Uncited Table S1. [file mgen-11-01342-s002.xlsx]

## Sheet: Sheet 1_metadata
Name	Accessions		Metadata						Hierarchical Clustering						Clade Assignment	Toxin Status	Antimicrobial Resistance Determinants
	NCBI Biosample Accession Number	Assembly Barcode	Uberstrain	Source	Collection Year	Continent	Country	Region	cgMLST	HC0 (indistinguishable)	HC2	HC100	HC150 (Clonal Cplx)	HC2500 (subsp.)			Fluoroquinolone	Trimethoprim	Phenicols/Oxazolidinones	Rifamycins	Macrolides/Lincosamides	Tetracyclines
CD-23-00400	SAMN40642740	CLO_GA0648AA_AS	CLO_DA4878AA	Human	2022	Africa	Nigeria	Benue	10937	10937	5976	1	1	1	Clade 5	tcdA, tcdB, cdtAB	gyrB_S366V, gyrB_S416A	-	cfr(B)	-	erm(A)	tet(M)
CD-23-00403	SAMN40642743	CLO_GA0670AA_AS	CLO_DA4900AA	Human	2022	Africa	Nigeria	Benue	10937	10937	5976	1	1	1	Clade 5	tcdA, tcdB, cdtAB	gyrB_S366V, gyrB_S416A	-	cfr(B)	-	erm(A)	tet(M)
CD-23-00404	SAMN40642744	CLO_GA0644AA_AS	CLO_DA4874AA	Human	2022	Africa	Nigeria	Benue	10937	10937	5976	1	1	1	Clade 5	tcdA, tcdB, cdtAB	gyrB_S366V, gyrB_S416A	-	cfr(B)	-	erm(A)	tet(M)
CD-23-00419	SAMN40642753	CLO_FA6741AA_AS	CLO_DA1269AA	Human	2022	Africa	Nigeria	Benue	22698	22698	17908	3	3	1	Clade 1	tcdA, tcdB	-	-	-	-	-	-
CD-23-00420	SAMN40642754	CLO_FA6745AA_AS	CLO_DA1273AA	Human	2022	Africa	Nigeria	Benue	22700	22700	17908	3	3	1	Clade 1	tcdA, tcdB	-	-	-	-	-	-
CD-23-00830	SAMN40642812	CLO_GA0580AA_AS	CLO_DA1573AA	Poultry farm 6	2021	Africa	Nigeria	Benue	23616	23616	22902	3	3	1	Clade 1	tcdA, tcdB	-	-	-	-	-	-
CD-23-00832	SAMN40642814	CLO_FA9350AA_AS	CLO_DA1577AA	Poultry farm 6	2021	Africa	Nigeria	Benue	23616	23616	22902	3	3	1	Clade 1	tcdA, tcdB	-	-	-	-	-	-
CD-23-00833	SAMN40642815	CLO_GA0617AA_AS	CLO_DA4847AA	Manure farm 2	2021	Africa	Nigeria	Benue	25006	25006	23559	3	3	1	Clade 1	tcdA, tcdB	-	-	-	-	-	-
CD-23-00840	SAMN40642821	CLO_FA9341AA_AS	CLO_DA1596AA	Human	2022	Africa	Nigeria	Benue	22902	22902	22902	3	3	1	Clade 1	tcdA, tcdB	-	-	-	-	-	-
CD-23-00847	SAMN40642827	CLO_FA9330AA_AS	CLO_DA1594AA	Manure farm 6	2021	Africa	Nigeria	Benue	23598	23598	23598	3	3	1	Clade 1	tcdA, tcdB	-	-	-	-	-	-
CD-23-00849	SAMN40642829	CLO_FA9349AA_AS	CLO_DA1598AA	Poultry farm 2	2021	Africa	Nigeria	Benue	23614	23614	23614	3	3	1	Clade 1	tcdA, tcdB	-	-	-	-	-	-
CD-23-00851	SAMN40642831	CLO_FA9305AA_AS	CLO_DA1597AA	Poultry farm 2	2021	Africa	Nigeria	Benue	23575	23575	23575	3	3	1	Clade 1	tcdA, tcdB	-	-	-	-	-	-
CD-23-00863	SAMN40642839	CLO_FA7043AA_AS	CLO_DA1555AA	Poultry farm 1	2021	Africa	Nigeria	Benue	22902	22902	22902	3	3	1	Clade 1	tcdA, tcdB	-	-	-	-	-	-
CD-23-00869	SAMN40642842	CLO_FA9331AA_AS	CLO_DA4046AA	Dog	2021	Africa	Nigeria	Benue	23600	23600	23600	3	3	1	Clade 1	tcdA, tcdB	-	-	-	-	-	-
CD-22-00751	SAMN40642654	CLO_FA6303AA_AS	CLO_DA0948AA	Human	2022	Africa	Nigeria	Benue	22445	22445	22445	79	79	1	Clade 1	-	gyrA_T82I	-	-	rpoB_H502N, rpoB_R505K	erm(B)	tet(M)
CD-23-00846	SAMN40642826	CLO_FA7053AA_AS	CLO_DA1565AA	Human	2022	Africa	Nigeria	Benue	22899	22899	123	79	79	1	Clade 1	-	-	-	-	-	erm(B)	tet(M)
CD-23-00850	SAMN40642830	CLO_FA7052AA_AS	CLO_DA1563AA	Poultry farm 1	2021	Africa	Nigeria	Benue	22899	22899	123	79	79	1	Clade 1	-	-	-	-	-	erm(B)	tet(M)
CD-23-00854	SAMN40642833	CLO_FA7088AA_AS	CLO_DA1589AA	Manure farm 5	2021	Africa	Nigeria	Benue	22899	22899	123	79	79	1	Clade 1	-	-	-	-	-	erm(B)	tet(M)
CD-23-00864	SAMN40642840	CLO_FA9321AA_AS	CLO_DA1582AA	Poultry farm 2	2021	Africa	Nigeria	Benue	22899	22899	123	79	79	1	Clade 1	-	-	-	-	-	-	-
CD-22-00597	SAMN40642651	CLO_FA6323AA_AS	CLO_DA0966AA	Human	2021	Africa	Nigeria	Benue	22449	22449	22449	117	117	1	Clade 1	-	-	-	-	-	erm(B), mef(H)	tet(M)
CD-22-00598	SAMN40642652	CLO_FA6311AA_AS	CLO_DA0955AA	Human	2021	Africa	Nigeria	Benue	22443	22443	22443	117	117	1	Clade 1	-	-	-	-	-	erm(B), mef(H)	tet(M)
CD-22-00754	SAMN40642656	CLO_FA6298AA_AS	CLO_DA0943AA	Human	2022	Africa	Nigeria	Benue	22444	22444	22444	117	117	1	Clade 1	-	-	-	-	-	erm(B)	tet(M)
CD-22-00880	SAMN40642658	CLO_FA6281AA_AS	CLO_DA0926AA	Human	2022	Africa	Nigeria	Benue	22435	22435	22433	117	117	1	Clade 1	-	-	-	-	-	erm(B), mef(H)	tet(M)
CD-22-00883	SAMN40642661	CLO_FA6275AA_AS	CLO_DA0920AA	Human	2022	Africa	Nigeria	Benue	22429	22429	22429	117	117	1	Clade 1	-	-	-	-	-	erm(B), mef(H)	tet(M)
CD-22-01470	SAMN40642667	CLO_FA6282AA_AS	CLO_DA0927AA	Human	2021	Africa	Nigeria	Benue	22433	22433	22433	117	117	1	Clade 1	-	-	-	-	-	erm(B), mef(H)	tet(M)
CD-22-01484	SAMN40642671	CLO_FA6695AA_AS	CLO_DA0951AA	Human	2021	Africa	Nigeria	Benue	22673	22673	22673	117	117	1	Clade 1	-	-	-	-	-	erm(B), mef(H)	tet(M)
CD-22-01486	SAMN40642673	CLO_FA6308AA_AS	CLO_DA0952AA	Human	2022	Africa	Nigeria	Benue	22429	22429	22429	117	117	1	Clade 1	-	-	-	-	-	erm(B), mef(H)	tet(M)
CD-22-01493	SAMN40642674	CLO_FA9314AA_AS	CLO_DA0737AA	Human	2021	Africa	Nigeria	Benue	22429	22429	22429	117	117	1	Clade 1	-	-	-	-	-	erm(B), mef(H)	-
CD-22-01495	SAMN40642676	CLO_FA6265AA_AS	CLO_DA0910AA	Human	2021	Africa	Nigeria	Benue	22426	22426	22426	117	117	1	Clade 1	-	-	-	-	-	erm(B)	tet(M)
CD-22-01496	SAMN40642677	CLO_GA0726AA_AS	CLO_DA4956AA	Human	2021	Africa	Nigeria	Benue	22426	22426	22426	117	117	1	Clade 1	-	-	-	-	-	erm(B)	tetA/B(P)
CD-22-01497	SAMN40642678	CLO_FA9300AA_AS	CLO_DA0735AA	Human	2021	Africa	Nigeria	Benue	23572	23572	23572	117	117	1	Clade 1	-	-	-	-	-	erm(B)	tetA/B(P)
CD-22-01506	SAMN40642679	CLO_FA9293AA_AS	CLO_DA0742AA	Human	2021	Africa	Nigeria	Benue	23557	23557	23557	117	117	1	Clade 1	-	-	-	-	-	erm(B)	tetA/B(P)
CD-22-01529	SAMN40642684	CLO_FA9603AA_AS	CLO_DA0919AA	Human	2022	Africa	Nigeria	Benue	24143	24143	22433	117	117	1	Clade 1	-	-	-	-	-	erm(B), mef(H)	-
CD-22-01535	SAMN40642685	CLO_FA6259AA_AS	CLO_DA0904AA	Human	2021	Africa	Nigeria	Benue	22427	22427	22427	117	117	1	Clade 1	-	-	-	-	-	erm(B), mef(H)	tet(M)
CD-22-01567	SAMN40642696	CLO_FA6093AA_AS	CLO_DA0743AA	Human	2021	Africa	Nigeria	Benue	22277	22277	22277	117	117	1	Clade 1	-	-	-	-	-	erm(B), mef(H)	tet(M)
CD-22-01574	SAMN40642699	CLO_FA6094AA_AS	CLO_DA0744AA	Dog	2021	Africa	Nigeria	Benue	22278	22278	22278	117	117	1	Clade 1	-	-	-	-	-	erm(B)	tet(M)
CD-22-01609	SAMN40642703	CLO_FA6377AA_AS	CLO_DA1013AA	Pig farm 7	2022	Africa	Nigeria	Benue	22455	22455	22455	117	117	1	Clade 1	-	-	-	-	-	erm(B)	tet(M)
CD-23-00368	SAMN40642723	CLO_FA6720AA_AS	CLO_DA1248AA	Human	2022	Africa	Nigeria	Benue	22686	22686	22682	117	117	1	Clade 1	-	-	dfrF	-	-	erm(B), mef(H)	tet(M)
CD-23-00369	SAMN40642724	CLO_GA0657AA_AS	CLO_DA4887AA	Human	2022	Africa	Nigeria	Benue	22682	22682	22682	117	117	1	Clade 1	-	-	dfrF	-	-	erm(B), mef(H)	tet(M)
CD-23-00384	SAMN40642734	CLO_FA9308AA_AS	CLO_DA1255AA	Human	2022	Africa	Nigeria	Benue	23577	23577	22688	117	117	1	Clade 1	-	-	-	-	-	erm(B)	-
CD-23-00392	SAMN40642737	CLO_FA6895AA_AS	CLO_DA1417AA	Human	2022	Africa	Nigeria	Benue	22807	22807	22807	117	117	1	Clade 1	-	-	-	-	-	erm(B)	tet(M)
CD-23-00394	SAMN40642738	CLO_FA6703AA_AS	CLO_DA1231AA	Human	2022	Africa	Nigeria	Benue	22676	22676	22676	117	117	1	Clade 1	-	-	-	-	-	erm(B)	tet(M)
CD-23-00401	SAMN40642741	CLO_FA6712AA_AS	CLO_DA1240AA	Human	2022	Africa	Nigeria	Benue	22689	22689	22680	117	117	1	Clade 1	-	-	-	-	-	erm(B), mef(H)	tet(M)
CD-23-00402	SAMN40642742	CLO_GA0642AA_AS	CLO_DA4872AA	Human	2022	Africa	Nigeria	Benue	22689	22689	22680	117	117	1	Clade 1	-	-	-	-	-	erm(B), mef(H)	tet(M)
CD-23-00405	SAMN40642745	CLO_FA6714AA_AS	CLO_DA1242AA	Human	2022	Africa	Nigeria	Benue	22682	22682	22682	117	117	1	Clade 1	-	-	dfrF	-	-	erm(B), mef(H)	tet(M)
CD-23-00406	SAMN40642746	CLO_FA6735AA_AS	CLO_DA1263AA	Human	2022	Africa	Nigeria	Benue	22688	22688	22688	117	117	1	Clade 1	-	-	-	-	-	erm(B)	tet(M)
CD-23-00418	SAMN40642752	CLO_GA0702AA_AS	CLO_DA4932AA	Human	2022	Africa	Nigeria	Benue	22682	22682	22682	117	117	1	Clade 1	-	-	dfrF	-	-	erm(B), mef(H)	tet(M)
CD-23-00547	SAMN40642758	CLO_FA6878AA_AS	CLO_DA1400AA	Human	2022	Africa	Nigeria	Benue	22805	22805	22805	117	117	1	Clade 1	-	-	-	-	-	-	tet(M)
CD-23-00588	SAMN40642778	CLO_FA6936AA_AS	CLO_DA1456AA	Human	2022	Africa	Nigeria	Benue	22822	22822	22822	117	117	1	Clade 1	-	-	-	-	-	erm(B)	tet(M)
CD-23-00593	SAMN40642782	CLO_FA6901AA_AS	CLO_DA1423AA	Human	2022	Africa	Nigeria	Benue	22811	22811	22811	117	117	1	Clade 1	-	-	-	-	-	erm(B)	tet(M)
CD-23-00683	SAMN40642789	CLO_FA7108AA_AS	CLO_DA1608AA	Human	2022	Africa	Nigeria	Benue	22908	22908	22908	117	117	1	Clade 1	-	-	-	-	-	-	tet(M)
CD-23-00686	SAMN40642791	CLO_FA7056AA_AS	CLO_DA1568AA	Human	2022	Africa	Nigeria	Benue	22904	22904	22904	117	117	1	Clade 1	-	-	-	-	-	erm(B)	tet(M)
CD-23-00694	SAMN40642794	CLO_FA7025AA_AS	CLO_DA1463AA	Human	2022	Africa	Nigeria	Benue	22882	22882	22882	117	117	1	Clade 1	-	-	-	-	-	erm(B), mef(H)	tet(M)
CD-23-00698	SAMN40642795	CLO_FA7028AA_AS	CLO_DA1466AA	Human	2022	Africa	Nigeria	Benue	22429	22429	22429	117	117	1	Clade 1	-	-	-	-	-	erm(B), mef(H)	tet(M)
CD-23-00701	SAMN40642798	CLO_FA7027AA_AS	CLO_DA1465AA	Human	2022	Africa	Nigeria	Benue	22883	22883	22883	117	117	1	Clade 1	-	-	-	-	-	erm(B)	tet(M)
CD-23-00816	SAMN40642801	CLO_FA7030AA_AS	CLO_DA1545AA	Human	2022	Africa	Nigeria	Benue	22885	22885	22885	117	117	1	Clade 1	-	-	-	-	-	erm(B)	tet(M)
CD-23-00817	SAMN40642802	CLO_FA7033AA_AS	CLO_DA1547AA	Human	2022	Africa	Nigeria	Benue	22888	22888	22885	117	117	1	Clade 1	-	-	-	-	-	erm(B)	tet(M)
CD-23-00818	SAMN40642803	CLO_FA7036AA_AS	CLO_DA1549AA	Human	2022	Africa	Nigeria	Benue	22892	22892	22885	117	117	1	Clade 1	-	-	-	-	-	erm(B)	tet(M)
CD-23-00820	SAMN40642805	CLO_FA7039AA_AS	CLO_DA1552AA	Human	2022	Africa	Nigeria	Benue	22887	22887	22887	117	117	1	Clade 1	-	-	-	-	-	erm(B)	tet(M)
CD-23-00821	SAMN40642806	CLO_FA7038AA_AS	CLO_DA1551AA	Human	2022	Africa	Nigeria	Benue	22887	22887	22887	117	117	1	Clade 1	-	-	-	-	-	erm(B)	tet(M)
CD-23-00825	SAMN40642810	CLO_FA7046AA_AS	CLO_DA1558AA	Human	2022	Africa	Nigeria	Benue	22893	22893	22893	117	117	1	Clade 1	-	-	-	-	-	mef(H), erm(B)	tet(M)
CD-23-00860	SAMN40642836	CLO_FA9340AA_AS	CLO_DA1559AA	Human	2022	Africa	Nigeria	Benue	23606	23606	23606	117	117	1	Clade 1	-	-	-	-	-	erm(B)	-
CD-23-00380	SAMN40642732	CLO_FA6730AA_AS	CLO_DA1258AA	Human	2022	Africa	Nigeria	Benue	22696	22696	22696	127	127	1	Clade 1	tcdA, tcdB	-	-	-	-	-	-
CD-23-00411	SAMN40642748	CLO_FA9327AA_AS	CLO_DA1232AA	Human	2022	Africa	Nigeria	Benue	23596	23596	23596	187	187	1	Clade 1	tcdA, tcdB	gyrB_S366V	-	-	-	-	-
CD-23-00837	SAMN40642818	CLO_FA9346AA_AS	CLO_DA1571AA	Human	2022	Africa	Nigeria	Benue	23609	23609	23609	187	187	1	Clade 1	tcdA, tcdB	gyrB_S366V	-	-	-	erm(B)	-
CD-22-00951	SAMN40642663	CLO_FA9297AA_AS	CLO_DA4039AA	Poultry farm 1	2021	Africa	Nigeria	Benue	23566	23566	22884	295	295	1	Clade 1	-	-	-	-	-	erm(B)	tetA/B(P)
CD-23-00373	SAMN40642727	CLO_FA6736AA_AS	CLO_DA1264AA	Human	2022	Africa	Nigeria	Benue	22694	22694	22694	295	295	1	Clade 1	-	-	-	-	-	-	tetA/B(P)
CD-23-00700	SAMN40642797	CLO_FA7029AA_AS	CLO_DA1464AA	Human	2022	Africa	Nigeria	Benue	22884	22884	22884	295	295	1	Clade 1	-	-	-	-	-	erm(B)	tet(M)
CD-22-01581	SAMN40642702	CLO_FA6089AA_AS	CLO_DA0739AA	Dog	2021	Africa	Nigeria	Benue	22283	22283	22283	1352	1352	1	Clade 1	-	-	-	-	-	-	-
CD-22-01509	SAMN40642682	CLO_FA6262AA_AS	CLO_DA0907AA	Pig farm 6	2021	Africa	Nigeria	Benue	22428	22428	22428	3622	3622	1	Clade 1	tcdA, tcdB	gyrB_I139R	-	-	-	-	tetA/B(P)
CD-22-01578	SAMN40642701	CLO_FA6330AA_AS	CLO_DA0972AA	Pig farm 6	2021	Africa	Nigeria	Benue	22448	22448	22428	3622	3622	1	Clade 1	tcdA, tcdB	gyrB_I139R	-	-	-	-	tetA/B(P)
CD-23-00011	SAMN40642717	CLO_FA6928AA_AS	CLO_DA1448AA	Pig farm 2	2021	Africa	Nigeria	Benue	22824	22817	22428	3622	3622	1	Clade 1	tcdA, tcdB	-	-	-	-	-	-
CD-23-00012	SAMN40642718	CLO_FA6917AA_AS	CLO_DA1437AA	Pig farm 4	2021	Africa	Nigeria	Benue	22817	22817	22428	3622	3622	1	Clade 1	tcdA, tcdB	-	-	-	-	-	-
CD-23-00591	SAMN40642780	CLO_FA6926AA_AS	CLO_DA1446AA	Human	2022	Africa	Nigeria	Benue	22819	22428	22428	3622	3622	1	Clade 1	tcdA, tcdB	gyrB_I139R	-	-	-	-	tetA/B(P)
CD-23-00594	SAMN40642783	CLO_FA6907AA_AS	CLO_DA1428AA	Human	2022	Africa	Nigeria	Benue	22817	22817	22428	3622	3622	1	Clade 1	tcdA, tcdB	gyrB_I139R	-	-	-	-	tetA/B(P)
CD-22-01546	SAMN40642688	CLO_FA6356AA_AS	CLO_DA0995AA	Dog	2021	Africa	Nigeria	Benue	22458	22458	22458	16931	16931	1	Clade 4	-	gyrB_S366V	-	-	-	-	-
CD-23-00866	SAMN40642841	CLO_FA9318AA_AS	CLO_DA4042AA	Dog	2022	Africa	Nigeria	Benue	23599	23599	23599	18358	18358	1	Clade 1	-	-	-	-	-	-	-
CD-22-01541	SAMN40642687	CLO_FA9294AA_AS	CLO_DA0982AA	Pig farm 1	2021	Africa	Nigeria	Benue	23558	23558	22451	19890	19890	1	Clade 1	tcdA, tcdB	gyrB_V130I	-	-	-	-	-
CD-22-01622	SAMN40642710	CLO_FA6362AA_AS	CLO_DA1000AA	Pig farm 1	2021	Africa	Nigeria	Benue	22451	22451	22451	19890	19890	1	Clade 1	tcdA, tcdB	gyrB_V130I	-	-	-	-	-
CD-22-01473	SAMN40642669	CLO_FA6088AA_AS	CLO_DA0738AA	Pig farm 2	2021	Africa	Nigeria	Benue	22279	22279	22279	22279	22279	1	Clade 1	tcdA, tcdB	gyrB_V130I	-	-	-	-	-
CD-22-00950	SAMN40642662	CLO_FA6271AA_AS	CLO_DA0916AA	Human	2022	Africa	Nigeria	Benue	22436	22436	22436	22280	22280	1	Clade 1	-	-	-	-	-	-	-
CD-22-01467	SAMN40642664	CLO_FA9335AA_AS	CLO_DA0913AA	Human	2022	Africa	Nigeria	Benue	23607	23607	22436	22280	22280	1	Clade 1	-	-	-	-	-	-	-
CD-22-01494	SAMN40642675	CLO_FA6098AA_AS	CLO_DA0748AA	Human	2021	Africa	Nigeria	Benue	22280	22280	22280	22280	22280	1	Clade 1	-	-	-	-	-	-	-
CD-22-01570	SAMN40642697	CLO_FA6101AA_AS	CLO_DA0751AA	Human	2021	Africa	Nigeria	Benue	22281	22281	22281	22280	22280	1	Clade 1	-	-	-	-	-	-	-
CD-22-01571	SAMN40642698	CLO_FA9303AA_AS	CLO_DA0750AA	Human	2022	Africa	Nigeria	Benue	23578	23578	22436	22280	22280	1	Clade 1	-	-	-	-	-	-	-
CD-23-00874	SAMN40642843	CLO_FA9326AA_AS	CLO_DA4045AA	Human	2022	Africa	Nigeria	Benue	23595	23595	23595	22280	22280	1	Clade 1	-	-	-	-	-	-	-
CD-22-00750	SAMN40642653	CLO_FA9334AA_AS	CLO_DA0999AA	Human	2021	Africa	Nigeria	Benue	23601	23601	22282	22282	22282	1	Clade 1	-	-	-	-	-	erm(B)	-
CD-22-01469	SAMN40642666	CLO_FA6096AA_AS	CLO_DA0746AA	Human	2022	Africa	Nigeria	Benue	22282	22282	22282	22282	22282	1	Clade 1	-	-	-	-	-	erm(B)	tet(M)
CD-22-00753	SAMN40642655	CLO_FA6293AA_AS	CLO_DA0938AA	Human	2022	Africa	Nigeria	Benue	22439	22439	22437	22284	22284	1	Clade 1	-	-	-	-	-	-	-
CD-22-01485	SAMN40642672	CLO_FA6278AA_AS	CLO_DA0923AA	Human	2022	Africa	Nigeria	Benue	22437	22437	22437	22284	22284	1	Clade 1	-	-	-	-	-	-	-
CD-22-01560	SAMN40642694	CLO_FA6337AA_AS	CLO_DA0979AA	Pig farm 4	2021	Africa	Nigeria	Benue	22450	22450	22437	22284	22284	1	Clade 1	-	-	-	-	-	-	-
CD-22-01577	SAMN40642700	CLO_FA6097AA_AS	CLO_DA0747AA	Human	2022	Africa	Nigeria	Benue	22284	22284	22284	22284	22284	1	Clade 1	-	-	-	-	-	-	-
CD-22-01508	SAMN40642681	CLO_FA6276AA_AS	CLO_DA0921AA	Human	2021	Africa	Nigeria	Benue	22430	22430	22430	22430	22430	1	Clade 1	-	-	-	-	-	-	-
CD-22-01618	SAMN40642708	CLO_FA6319AA_AS	CLO_DA0962AA	Human	2021	Africa	Nigeria	Benue	22440	22440	22430	22430	22430	1	Clade 1	-	-	-	-	-	-	-
CD-23-00367	SAMN40642722	CLO_FA6706AA_AS	CLO_DA1234AA	Human	2022	Africa	Nigeria	Benue	22677	22677	22677	22430	22430	1	Clade 1	-	-	-	-	-	-	-
CD-23-00370	SAMN40642725	CLO_GA0646AA_AS	CLO_DA4876AA	Human	2022	Africa	Nigeria	Benue	25010	22677	22677	22430	22430	1	Clade 1	-	-	-	-	-	-	-
CD-23-00587	SAMN40642777	CLO_FA6899AA_AS	CLO_DA1421AA	Human	2022	Africa	Nigeria	Benue	22812	22812	22812	22430	22430	1	Clade 1	-	-	-	-	-	-	-
CD-23-00685	SAMN40642790	CLO_FA7055AA_AS	CLO_DA1569AA	Human	2022	Africa	Nigeria	Benue	22905	22905	22905	22430	22430	1	Clade 1	-	-	-	-	-	-	-
CD-23-00688	SAMN40642792	CLO_FA7057AA_AS	CLO_DA1566AA	Human	2022	Africa	Nigeria	Benue	22903	22903	22903	22430	22430	1	Clade 1	-	-	-	-	-	-	-
CD-22-00881	SAMN40642659	CLO_FA6273AA_AS	CLO_DA0918AA	Human	2022	Africa	Nigeria	Benue	22431	22431	22431	22431	22431	1	Clade 1	-	-	-	-	-	-	-
CD-22-01471	SAMN40642668	CLO_FA6272AA_AS	CLO_DA0917AA	Dog	2022	Africa	Nigeria	Benue	22432	22432	22432	22432	22432	1	Clade 1	-	-	-	-	-	-	-
CD-22-01476	SAMN40642670	CLO_FA6266AA_AS	CLO_DA0911AA	Pig farm 2	2021	Africa	Nigeria	Benue	22434	22434	22434	22434	22434	1	Clade 1	tcdA, tcdB	-	-	-	-	-	-
CD-22-01510	SAMN40642683	CLO_FA9333AA_AS	CLO_DA0905AA	Pig farm 1	2021	Africa	Nigeria	Benue	23602	23602	22434	22434	22434	1	Clade 1	tcdA, tcdB	-	-	-	-	-	-
CD-22-00879	SAMN40642657	CLO_FA6286AA_AS	CLO_DA0931AA	Human	2022	Africa	Nigeria	Benue	22438	22438	22438	22438	22438	1	Clade 1	-	-	-	-	-	-	-
CD-22-01558	SAMN40642693	CLO_FA6318AA_AS	CLO_DA0961AA	Pig farm 5	2021	Africa	Nigeria	Benue	22441	22441	22441	22441	22441	1	Clade 1	-	-	-	-	-	-	-
CD-23-00542	SAMN40642755	CLO_FA9315AA_AS	CLO_DA1601AA	Poultry farm 4	2021	Africa	Nigeria	Benue	22815	22815	22815	22815	22441	1	Clade 1	-	-	-	-	-	-	-
CD-23-00552	SAMN40642761	CLO_FA6900AA_AS	CLO_DA1422AA	Human	2022	Africa	Nigeria	Benue	22815	22815	22815	22815	22441	1	Clade 1	-	-	-	-	-	-	-
CD-22-00882	SAMN40642660	CLO_FA6294AA_AS	CLO_DA0939AA	Human	2022	Africa	Nigeria	Benue	22442	22442	22442	22442	22442	1	Clade 1	-	-	-	-	-	-	-
CD-22-01468	SAMN40642665	CLO_GA0735AA_AS	CLO_DA4965AA	Human	2021	Africa	Nigeria	Benue	22442	22442	22442	22442	22442	1	Clade 1	-	-	-	-	-	-	-
CD-22-01547	SAMN40642689	CLO_FA9312AA_AS	CLO_DA0993AA	Dog	2021	Africa	Nigeria	Benue	23590	23590	23590	23590	22446	1	Clade 1	-	-	-	-	-	-	-
CD-22-01563	SAMN40642695	CLO_FA6324AA_AS	CLO_DA0967AA	Dog	2021	Africa	Nigeria	Benue	22446	22446	22446	22446	22446	1	Clade 1	-	-	-	-	-	-	-
CD-23-00544	SAMN40642757	CLO_FA9324AA_AS	CLO_DA1427AA	Human	2022	Africa	Nigeria	Benue	22810	22810	22810	22446	22446	1	Clade 1	-	-	-	-	-	-	-
CD-23-00567	SAMN40642770	CLO_FA9332AA_AS	CLO_DA1445AA	Human	2022	Africa	Nigeria	Benue	22810	22810	22810	22446	22446	1	Clade 1	-	-	-	-	-	-	-
CD-23-00582	SAMN40642774	CLO_FA6883AA_AS	CLO_DA1405AA	Human	2022	Africa	Nigeria	Benue	22810	22810	22810	22446	22446	1	Clade 1	-	-	-	-	-	-	-
CD-22-00596	SAMN40642650	CLO_FA6322AA_AS	CLO_DA0965AA	Human	2021	Africa	Nigeria	Benue	22447	22447	22447	22447	22447	1	Clade 1	-	-	-	-	-	-	-
CD-22-01550	SAMN40642690	CLO_FA9323AA_AS	CLO_DA0989AA	Human	2021	Africa	Nigeria	Benue	23605	23605	22447	22447	22447	1	Clade 1	-	-	-	-	-	-	-
CD-22-01551	SAMN40642691	CLO_GA0399AA_AS	CLO_DA0745AA	Human	2021	Africa	Nigeria	Benue	22447	22447	22447	22447	22447	1	Clade 1	-	-	-	-	-	-	-
CD-23-00002	SAMN40642712	CLO_GA0685AA_AS	CLO_DA4915AA	Cattle	2021	Africa	Nigeria	Benue	25014	25014	22447	22447	22447	1	Clade 1	-	-	-	-	-	-	-
CD-23-00003	SAMN40642713	CLO_FA7042AA_AS	CLO_DA1554AA	Pig farm 1	2021	Africa	Nigeria	Benue	22447	22447	22447	22447	22447	1	Clade 1	-	-	-	-	-	-	-
CD-23-00006	SAMN40642714	CLO_FA6684AA_AS	CLO_DA1226AA	Pig farm 1	2021	Africa	Nigeria	Benue	22447	22447	22447	22447	22447	1	Clade 1	-	-	-	-	-	-	-
CD-23-00008	SAMN40642715	CLO_FA6886AA_AS	CLO_DA1408AA	Pig farm 2	2021	Africa	Nigeria	Benue	22447	22447	22447	22447	22447	1	Clade 1	-	gyrB_I139R	-	-	-	-	tetA/B(P)
CD-23-00010	SAMN40642716	CLO_FA6913AA_AS	CLO_DA1433AA	Pig farm 6	2021	Africa	Nigeria	Benue	22821	22821	22447	22447	22447	1	Clade 1	-	gyrB_I139R	-	-	-	-	tetA/B(P)
CD-23-00013	SAMN40642719	CLO_FA6903AA_AS	CLO_DA1425AA	Cattle	2021	Africa	Nigeria	Benue	22814	22814	22447	22447	22447	1	Clade 1	-	-	-	-	-	-	-
CD-23-00838	SAMN40642819	CLO_FA9328AA_AS	CLO_DA1593AA	Human	2022	Africa	Nigeria	Benue	22890	22890	22890	22447	22447	1	Clade 1	-	-	-	-	-	-	-
CD-23-00845	SAMN40642825	CLO_FA9325AA_AS	CLO_DA4044AA	Human	2022	Africa	Nigeria	Benue	23604	23604	22890	22447	22447	1	Clade 1	-	-	-	-	-	-	-
CD-23-00859	SAMN40642835	CLO_FA7049AA_AS	CLO_DA1561AA	Human	2022	Africa	Nigeria	Benue	22890	22890	22890	22447	22447	1	Clade 1	-	-	-	-	-	-	-
CD-22-01554	SAMN40642692	CLO_FA6351AA_AS	CLO_DA0990AA	Dog	2021	Africa	Nigeria	Benue	22452	22452	22452	22452	22452	1	Clade 1	-	-	-	-	-	-	-
CD-23-00014	SAMN40642720	CLO_FA9301AA_AS	CLO_DA1424AA	Pig farm 4	2021	Africa	Nigeria	Benue	23573	23573	22452	22452	22452	1	Clade 1	-	-	-	-	-	-	-
CD-22-01540	SAMN40642686	CLO_FA9299AA_AS	CLO_DA0912AA	Human	2022	Africa	Nigeria	Benue	23568	23568	22453	22453	22453	1	Clade 1	-	-	-	-	-	-	-
CD-22-01619	SAMN40642709	CLO_FA6359AA_AS	CLO_DA0997AA	Human	2021	Africa	Nigeria	Benue	22453	22453	22453	22453	22453	1	Clade 1	-	-	-	-	-	-	-
CD-23-00379	SAMN40642731	CLO_FA6734AA_AS	CLO_DA1262AA	Human	2022	Africa	Nigeria	Benue	22691	22691	22453	22453	22453	1	Clade 1	-	-	-	-	-	-	-
CD-22-01623	SAMN40642711	CLO_FA6372AA_AS	CLO_DA1008AA	Human	2022	Africa	Nigeria	Benue	22456	22456	22456	22456	22456	1	Clade 1	-	-	-	-	-	-	-
CD-23-00822	SAMN40642807	CLO_FA7037AA_AS	CLO_DA1550AA	Human	2022	Africa	Nigeria	Benue	22891	22891	22891	22456	22456	1	Clade 1	-	-	-	-	-	-	-
CD-22-01611	SAMN40642704	CLO_FA6378AA_AS	CLO_DA1014AA	Pig farm 6	2021	Africa	Nigeria	Benue	22457	22457	22457	22457	22457	1	Clade 1	tcdA, tcdB	-	-	-	-	-	-
CD-22-01614	SAMN40642707	CLO_FA9292AA_AS	CLO_DA1015AA	Pig farm 6	2021	Africa	Nigeria	Benue	22457	22457	22457	22457	22457	1	Clade 1	tcdA, tcdB	-	-	-	-	-	-
CD-22-01613	SAMN40642706	CLO_FA9316AA_AS	CLO_DA1012AA	Pig farm 7	2022	Africa	Nigeria	Benue	23587	23587	22674	22674	22674	1	Clade 1	-	-	-	-	-	-	-
CD-23-00831	SAMN40642813	CLO_FA9336AA_AS	CLO_DA1585AA	Poultry farm 4	2021	Africa	Nigeria	Benue	22898	22898	22898	22674	22674	1	Clade 1	-	-	-	-	-	-	-
CD-23-00836	SAMN40642817	CLO_FA7044AA_AS	CLO_DA1556AA	Human	2022	Africa	Nigeria	Benue	22895	22895	22895	22674	22674	1	Clade 1	-	-	-	-	-	-	-
CD-23-00839	SAMN40642820	CLO_FA7099AA_AS	CLO_DA1599AA	Manure farm 4	2021	Africa	Nigeria	Benue	22907	22907	22898	22674	22674	1	Clade 1	-	-	-	-	-	-	-
CD-23-00843	SAMN40642823	CLO_FA9348AA_AS	CLO_DA1576AA	Human	2022	Africa	Nigeria	Benue	22907	22907	22898	22674	22674	1	Clade 1	-	-	-	-	-	-	-
CD-23-00853	SAMN40642832	CLO_FA7054AA_AS	CLO_DA1564AA	Poultry farm 1	2021	Africa	Nigeria	Benue	22898	22898	22898	22674	22674	1	Clade 1	-	-	-	-	-	-	-
CD-23-00875	SAMN40642844	CLO_GA0576AA_AS	CLO_DA4494AA	Poultry farm 4	2021	Africa	Nigeria	Benue	22907	22907	22898	22674	22674	1	Clade 1	-	-	-	-	-	-	-
CD-23-00376	SAMN40642728	CLO_FA6919AA_AS	CLO_DA1439AA	Human	2022	Africa	Nigeria	Benue	22816	22816	22816	22675	22675	1	Clade 1	-	-	-	-	-	-	-
CD-23-00415	SAMN40642751	CLO_GA0638AA_AS	CLO_DA4868AA	Human	2022	Africa	Nigeria	Benue	25009	25009	22816	22675	22675	1	Clade 1	-	-	-	-	-	-	-
CD-23-00372	SAMN40642726	CLO_GA0647AA_AS	CLO_DA4877AA	Human	2022	Africa	Nigeria	Benue	25011	25011	25011	22679	22679	1	Clade 1	-	-	dfrF	-	-	erm(B), mef(H)	tet(M)
CD-23-00377	SAMN40642729	CLO_FA6719AA_AS	CLO_DA1247AA	Human	2022	Africa	Nigeria	Benue	22684	22684	22684	22684	22684	1	Clade 1	-	-	-	-	-	-	-
CD-23-00378	SAMN40642730	CLO_FA6715AA_AS	CLO_DA1243AA	Human	2022	Africa	Nigeria	Benue	22684	22684	22684	22684	22684	1	Clade 1	-	-	-	-	-	-	-
CD-23-00390	SAMN40642735	CLO_FA6746AA_AS	CLO_DA1274AA	Human	2022	Africa	Nigeria	Benue	22684	22684	22684	22684	22684	1	Clade 1	-	-	-	-	-	-	-
CD-23-00391	SAMN40642736	CLO_FA6731AA_AS	CLO_DA1259AA	Human	2022	Africa	Nigeria	Benue	22692	22692	22684	22684	22684	1	Clade 1	-	-	-	-	-	-	-
CD-23-00399	SAMN40642739	CLO_GA0668AA_AS	CLO_DA4898AA	Human	2022	Africa	Nigeria	Benue	25013	25013	22687	22687	22687	1	Clade 4	-	-	-	-	-	-	-
CD-23-00413	SAMN40642750	CLO_GA0658AA_AS	CLO_DA4888AA	Human	2022	Africa	Nigeria	Benue	25012	25012	22690	22690	22690	1	Clade 1	-	-	-	-	-	-	-
CD-23-00412	SAMN40642749	CLO_GA0679AA_AS	CLO_DA4909AA	Human	2022	Africa	Nigeria	Benue	25015	25015	22693	22693	22693	1	Clade 1	-	-	-	-	-	-	-
CD-23-00382	SAMN40642733	CLO_FA6740AA_AS	CLO_DA1268AA	Human	2022	Africa	Nigeria	Benue	22697	22697	22697	22697	22697	1	Clade 1	-	-	-	-	-	erm(B)	tet(M)
CD-23-00543	SAMN40642756	CLO_FA9343AA_AS	CLO_DA1457AA	Human	2022	Africa	Nigeria	Benue	22804	22804	22804	22804	22804	1	Clade 1	-	-	-	-	-	-	-
CD-23-00550	SAMN40642759	CLO_FA6893AA_AS	CLO_DA1415AA	Human	2022	Africa	Nigeria	Benue	22804	22804	22804	22804	22804	1	Clade 1	-	gyrB_S416A	-	-	-	-	-
CD-23-00551	SAMN40642760	CLO_FA6934AA_AS	CLO_DA1454AA	Human	2022	Africa	Nigeria	Benue	22825	22804	22804	22804	22804	1	Clade 1	-	gyrB_S416A	-	-	-	-	-
CD-23-00553	SAMN40642762	CLO_FA6929AA_AS	CLO_DA1449AA	Human	2022	Africa	Nigeria	Benue	22804	22804	22804	22804	22804	1	Clade 1	-	gyrB_S416A	-	-	-	-	-
CD-23-00555	SAMN40642764	CLO_FA9317AA_AS	CLO_DA1432AA	Human	2022	Africa	Nigeria	Benue	23591	23591	23591	22804	22804	1	Clade 1	-	gyrB_S416A	-	-	-	-	tet(M)
CD-23-00556	SAMN40642765	CLO_FA6920AA_AS	CLO_DA1440AA	Human	2022	Africa	Nigeria	Benue	22804	22804	22804	22804	22804	1	Clade 1	-	gyrB_S416A	-	-	-	-	-
CD-23-00562	SAMN40642768	CLO_FA6894AA_AS	CLO_DA1416AA	Human	2022	Africa	Nigeria	Benue	22804	22804	22804	22804	22804	1	Clade 1	-	gyrB_S416A	-	-	-	-	-
CD-23-00581	SAMN40642773	CLO_FA6915AA_AS	CLO_DA1435AA	Human	2022	Africa	Nigeria	Benue	22804	22804	22804	22804	22804	1	Clade 1	-	gyrB_S416A	-	-	-	-	-
CD-23-00583	SAMN40642775	CLO_FA6877AA_AS	CLO_DA1399AA	Human	2022	Africa	Nigeria	Benue	22804	22804	22804	22804	22804	1	Clade 1	-	gyrB_S416A	-	-	-	-	-
CD-23-00584	SAMN40642776	CLO_FA6921AA_AS	CLO_DA1441AA	Human	2022	Africa	Nigeria	Benue	22804	22804	22804	22804	22804	1	Clade 1	-	gyrB_S416A	-	-	-	-	-
CD-23-00590	SAMN40642779	CLO_FA6930AA_AS	CLO_DA1450AA	Human	2022	Africa	Nigeria	Benue	22804	22804	22804	22804	22804	1	Clade 1	-	-	-	-	-	-	-
CD-23-00595	SAMN40642784	CLO_FA6890AA_AS	CLO_DA1412AA	Human	2022	Africa	Nigeria	Benue	22806	22804	22804	22804	22804	1	Clade 1	-	gyrB_S416A	-	-	-	-	-
CD-23-00598	SAMN40642785	CLO_FA6892AA_AS	CLO_DA1414AA	Human	2022	Africa	Nigeria	Benue	22804	22804	22804	22804	22804	1	Clade 1	-	gyrB_S416A	-	-	-	-	-
CD-23-00601	SAMN40642788	CLO_FA6938AA_AS	CLO_DA1458AA	Human	2022	Africa	Nigeria	Benue	22804	22804	22804	22804	22804	1	Clade 1	-	-	-	-	-	-	-
CD-23-00819	SAMN40642804	CLO_FA7040AA_AS	CLO_DA1553AA	Human	2022	Africa	Nigeria	Benue	22886	22886	22886	22804	22804	1	Clade 1	-	-	-	-	-	-	-
CD-23-00554	SAMN40642763	CLO_FA6889AA_AS	CLO_DA1411AA	Human	2022	Africa	Nigeria	Benue	22808	22808	22808	22808	22808	1	Clade 1	tcdA, tcdB	-	-	-	-	-	-
CD-23-00600	SAMN40642787	CLO_FA6909AA_AS	CLO_DA1430AA	Human	2022	Africa	Nigeria	Benue	22813	22813	22813	22813	22813	1	Clade 1	tcdA, tcdB	-	-	-	-	-	-
CD-23-00015	SAMN40642721	CLO_FA6922AA_AS	CLO_DA1442AA	Pig farm 5	2021	Africa	Nigeria	Benue	22818	22818	22818	22818	22818	1	Clade 1	-	-	-	-	-	-	-
CD-23-00561	SAMN40642767	CLO_FA6914AA_AS	CLO_DA1434AA	Human	2022	Africa	Nigeria	Benue	22820	22820	22820	22820	22820	1	Clade 1	-	-	-	-	-	-	-
CD-23-00563	SAMN40642769	CLO_FA6939AA_AS	CLO_DA1459AA	Human	2022	Africa	Nigeria	Benue	22823	22823	22823	22823	22823	1	Clade 1	-	-	-	-	-	-	-
CD-23-00693	SAMN40642793	CLO_FA7058AA_AS	CLO_DA1567AA	Human	2022	Africa	Nigeria	Benue	22881	22881	22881	22881	22881	1	Clade 1	-	-	-	-	-	-	-
CD-23-00699	SAMN40642796	CLO_FA7026AA_AS	CLO_DA1467AA	Human	2022	Africa	Nigeria	Benue	22881	22881	22881	22881	22881	1	Clade 1	-	-	-	-	-	-	-
CD-23-00835	SAMN40642816	CLO_FA7048AA_AS	CLO_DA1560AA	Human	2022	Africa	Nigeria	Benue	22897	22897	22897	22881	22881	1	Clade 1	-	-	-	-	-	-	-
CD-23-00841	SAMN40642822	CLO_FA7050AA_AS	CLO_DA1562AA	Human	2022	Africa	Nigeria	Benue	22897	22897	22897	22881	22881	1	Clade 1	-	-	-	-	-	-	-
CD-23-00844	SAMN40642824	CLO_GA0550AA_AS	CLO_DA1588AA	Human	2022	Africa	Nigeria	Benue	24144	24144	24144	22881	22881	1	Clade 1	-	-	-	-	-	-	-
CD-23-00858	SAMN40642834	CLO_FA9337AA_AS	CLO_DA1580AA	Human	2022	Africa	Nigeria	Benue	23603	22889	22889	22889	22889	1	Clade 1	-	gyrB_V130I	-	-	-	-	-
CD-23-00861	SAMN40642837	CLO_FA7032AA_AS	CLO_DA1546AA	Human	2022	Africa	Nigeria	Benue	22889	22889	22889	22889	22889	1	Clade 1	-	gyrB_V130I	-	-	-	-	-
CD-23-00823	SAMN40642808	CLO_GA0614AA_AS	CLO_DA4844AA	Human	2022	Africa	Nigeria	Benue	25005	25005	25005	22900	22900	1	Clade 1	-	-	-	-	-	-	-
CD-23-00824	SAMN40642809	CLO_GA0616AA_AS	CLO_DA4846AA	Human	2022	Africa	Nigeria	Benue	25007	25007	22901	22901	22901	1	Clade 1	-	-	-	-	-	-	-
CD-23-00815	SAMN40642800	CLO_FA7068AA_AS	CLO_DA1574AA	Human	2022	Africa	Nigeria	Benue	22906	22906	22906	22906	22906	1	Clade 1	-	gyrB_V130I	-	-	-	-	-
CD-23-00408	SAMN40642747	CLO_FA9291AA_AS	CLO_DA1272AA	Human	2022	Africa	Nigeria	Benue	23556	23556	23556	23556	23556	1	Clade 1	-	-	-	-	-	-	-
CD-22-00752	SAMN40642799	CLO_FA9302AA_AS	CLO_DA4040AA	Human	2022	Africa	Nigeria	Benue	23574	23574	23574	23574	23574	1	Clade 1	-	-	-	-	-	erm(Q)	tetA/B(P)
CD-23-00829	SAMN40642811	CLO_FA9306AA_AS	CLO_DA1587AA	Poultry farm 3	2021	Africa	Nigeria	Benue	23580	23580	23580	23580	23580	1	Clade 1	-	-	-	-	-	-	-
CD-23-00848	SAMN40642828	CLO_FA9320AA_AS	CLO_DA1591AA	Manure farm 3	2021	Africa	Nigeria	Benue	23597	23597	23580	23580	23580	1	Clade 1	-	-	-	-	-	-	-
CD-23-00862	SAMN40642838	CLO_FA9344AA_AS	CLO_DA1570AA	Poultry farm 3	2021	Africa	Nigeria	Benue	23611	23611	23611	23611	23611	1	Clade 1	-	-	-	-	-	-	-
CD-23-00558	SAMN40642766	CLO_FA6911AA_AS	CLO_DA1431AA	Human	2022	Africa	Nigeria	Benue	22809	22809	22809	22809	22809	19171	Cryptic Clade C-III	-	gyrB_V130I, gyrB_S366V, gyrB_S416A	-	-	-	-	-
CD-23-00571	SAMN40642771	CLO_FA6891AA_AS	CLO_DA1413AA	Human	2022	Africa	Nigeria	Benue	22809	22809	22809	22809	22809	19171	Cryptic Clade C-III	-	gyrB_V130I, gyrB_S366V, gyrB_S416A	-	-	-	-	-
CD-23-00577	SAMN40642772	CLO_FA6940AA_AS	CLO_DA1460AA	Human	2022	Africa	Nigeria	Benue	22809	22809	22809	22809	22809	19171	Cryptic Clade C-III	-	gyrB_V130I, gyrB_S366V, gyrB_S416A	-	-	-	-	-
CD-23-00592	SAMN40642781	CLO_FA7031AA_AS	CLO_DA1419AA	Human	2022	Africa	Nigeria	Benue	22896	22896	22896	22809	22809	19171	Cryptic Clade C-III	-	gyrB_V130I, gyrB_S366V, gyrB_S416A	-	-	-	-	-
CD-23-00599	SAMN40642786	CLO_FA7041AA_AS	CLO_DA1429AA	Human	2022	Africa	Nigeria	Benue	22809	22809	22809	22809	22809	19171	Cryptic Clade C-III	-	gyrB_V130I, gyrB_S366V, gyrB_S416A	-	-	-	-	-
CD-23-00876	SAMN40642845	CLO_FA9322AA_AS	CLO_DA4043AA	Human	2021	Africa	Nigeria	Benue	23594	23594	23594	23594	23594	23594	Cryptic Clade C-I	-	gyrB_S366V, gyrB_S416A	-	-	-	-	-

## Sheet: Sheet 2_Av. Nucleotide Identity
Query genome	Reference genome	Percent average nucleotide identity
CD-23-000571	C. difficile Type culture DSM1296T	89.1
CD-23-000558	C. difficile Type culture DSM1296T	89.0
CD-23-000557	C. difficile Type culture DSM1296T	89.0
CD-23-000592	C. difficile Type culture DSM1296T	88.9
CD-23-000599	C. difficile Type culture DSM1296T	89.0
CD-23-000876	C. difficile Type culture DSM1296T	91.2

## Sheet: Sheet 3 7-Gene MLST Profile
Strain ID	adk	atpA	dxr	glyA	recA	sodA	Tpi
CD-23-00571	26	91	47	79	29	37	108
CD-23-00558	26	91	47	79	29	37	108
CD-23-00592	26	91	47	79	29	37	108
CD-23-00577	33	91	47	79	29	37	108
CD-23-00599	16	91	47	79	29	37	108
CD-23-00876	13	31	23	40	16	31	96
