# Supplementary material for: Clostridioides difficile recovered from hospital patients, livestock and dogs in Nigeria share near-identical genome sequences
Source: Microb Genom. 2025 Jan 30;11(1):001342. doi: 10.1099/mgen.0.001342 (PMC12453408; doi:10.1099/mgen.0.001342)
Supplement: Uncited Table S2. [file mgen-11-01342-s003.xlsx]

## Sheet: Sheet 1 HC2 clusters
HC2	HC150 (Clonal Cplx)	Ribotype	No of isolates in cluster	Hosts in Cluster
HC2_123	HC150_79	RT010	4	Poultry/Human/Manure
HC2_5976	HC150_1	RT078	3	Human/Human
HC2_22428	HC150_3622	RT014	6	Pig/Human
HC2_22429	HC150_117	RT084	4	Human/Human
HC2_22430	HC150_22430	RT713	2	Human/Human
HC2_22433	HC150_117	RT084	3	Human/Human
HC2_22437	HC150_22284	RT681	3	Pig/Human
HC2_22447	HC150_22447	Novel	9	Cattle/Pig/Human
HC2_22452	HC150_22452	RT244	2	Pig/Dog
HC2_22453	HC150_22453	Novel	3	Pig/Pig
HC2_22457	HC150_22457	Novel	2	Human/Human
HC2_22677	HC150_22430	RT713	2	Human/Human
HC2_22682	HC150_117	RT084	4	Human/Human
HC2_22684	HC150_22684	RT011	4	Human/Human
HC2_22804	HC150_22804	RT056	13	Human/Human
HC2_22809	HC150_22809	Novel	4	Human/Human
HC2_22810	HC150_22446	RT535	3	Human/Human
HC2_22815	HC150_22441	Novel	2	Human/Poultry
HC2_22816	HC150_22675	RT1059	2	Human/Human
HC2_22881	HC150_22881	RT019	2	Human/Human
HC2_22884	HC150_295	RT031	2	Human/Poultry
HC2_22885	HC150_117	RT084	3	Human/Human
HC2_22887	HC150_117	RT084	2	Human/Human
HC2_22890	HC150_22447	Novel	3	Human/Human
HC2_22897	HC150_22881	RT019	2	Human/Human
HC2_22898	HC150_22674	RT084	5	Human/Poultry/Manure
HC2_22902	HC150_3	RT001	4	Human/Poultry

## Sheet: Sheet 2 HC2_123
	CD-23-00846	CD-23-00854	CD-23-00864	CD-23-00850	NZ_CP016318.1|NZ_CP016319.1
CD-23-00846	0	0	0	0	15427
CD-23-00850	0	0	0	0	15373
CD-23-00854	0	0	0	0	15322
CD-23-00864	0	0	0	0	14960
NZ_CP016318.1|NZ_CP016319.1	15427	15322	14960	15373	0
		0-2 SNP	3-10 SNP	> 10 SNP

## Sheet: Sheet 3 HC2_5976
	CD-23-00400	CD-23-00404	CD-23-00403	NZ_CP016318.1|NZ_CP016319.1
CD-23-00400	0	0	0	86162
CD-23-00403	0	0	0	103922
CD-23-00404	0	0	0	90493
NZ_CP016318.1|NZ_CP016319.1	86162	90493	103922	0
		0-2 SNP	3-10 SNP	> 10 SNP

## Sheet: Sheet 4 HC2_22428
	CD-22-01509	CD-22-01578	CD-23-00012	CD-23-00011	CD-23-00594	CD-23-00591	NZ_CP016318.1|NZ_CP016319.1
CD-22-01509	0	0	0	0	0	0	14166
CD-22-01578	0	0	0	0	0	0	14077
CD-23-00011	0	0	0	0	0	1	10895
CD-23-00012	0	0	0	0	0	0	14208
CD-23-00591	0	0	0	1	0	0	14254
CD-23-00594	0	0	0	0	0	0	14023
NZ_CP016318.1|NZ_CP016319.1	14166	14077	14208	10895	14023	14254	0
		0-2 SNP	3-10 SNP	> 10 SNP
						S

## Sheet: Sheet 5 HC2_22429
	CD-22-00883	CD-22-01493	CD-22-01486	CD-23-00698	NZ_CP016318.1|NZ_CP016319.1
CD-22-00883	0	0	0	0	14047
CD-22-01486	0	0	0	0	14295
CD-22-01493	0	0	0	0	13852
CD-23-00698	0	0	0	0	14276
NZ_CP016318.1|NZ_CP016319.1	14047	13852	14295	14276	0
		0-2 SNP	3-10 SNP	> 10 SNP

## Sheet: Sheet 6 HC2_22430
	CD-22-01508	CD-22-01618	NZ_CP016318.1|NZ_CP016319.1
CD-22-01508	0	0	13248
CD-22-01618	0	0	13135
NZ_CP016318.1|NZ_CP016319.1	13248	13135	0
	0-2 SNP	3-10 SNP	> 10 SNP

## Sheet: Sheet 7 HC2_22433
	CD-22-00880	CD-22-01470	CD-22-01529	NZ_CP016318.1|NZ_CP016319.1
CD-22-00880	0	0	0	14084
CD-22-01470	0	0	0	14062
CD-22-01529	0	0	0	12051
NZ_CP016318.1|NZ_CP016319.1	14084	14062	12051	0
		0-2 SNP	3-10 SNP	> 10 SNP

## Sheet: Sheet 8 HC2_22437
	CD-22-00753	CD-22-01485	CD-22-01560	NZ_CP016318.1|NZ_CP016319.1
CD-22-00753	0	0	2	14680
CD-22-01485	0	0	2	14758
CD-22-01560	2	2	0	14516
NZ_CP016318.1|NZ_CP016319.1	14680	14758	14516	0
		0-2 SNP	3-10 SNP	> 10 SNP

## Sheet: Sheet 9 HC2_22447
	CD-22-00596	CD-22-01551	CD-22-01550	CD-23-00008	CD-23-00010	CD-23-00003	CD-23-00013	CD-23-0006	CD-23-0002	NZ_CP016318.1|NZ_CP016319.1
CD-22-00596	0	0	1	0	0	0	2	0	0	14651
CD-22-01550	1	0	0	1	1	1	3	1	1	14220
CD-22-01551	0	0	0	0	0	0	2	0	0	11824
CD-23-00003	0	0	1	0	0	0	2	0	0	14395
CD-23-00008	0	0	1	0	0	0	2	0	0	14173
CD-23-00010	0	0	1	0	0	0	2	0	0	9070
CD-23-00013	2	2	3	2	2	2	0	2	2	14242
CD-23-0002	0	0	1	0	0	0	2	0	0	14643
CD-23-0006	0	0	1	0	0	0	2	0	0	14529
NZ_CP016318.1|NZ_CP016319.1	14651	11824	14220	14173	9070	14395	14242	14529	14643	0
					0-2 SNP	3-10 SNP	> 10 SNP

## Sheet: Sheet 10 HC2_22452
	CD-23-00014	CD-22-01554	NZ_CP016318.1|NZ_CP016319.1
CD-23-00014	0	1	1275
CD-22-01554	1	0	1276
NZ_CP016318.1|NZ_CP016319.1	1275	1276	0
	0-2 SNP	3-10 SNP	> 10 SNP

[truncated: 18 more sheets: Sheet 11 HC2_22453, Sheet 12 HC2_22457, Sheet 13 HC2_22677, Sheet 14 HC2_22682, Sheet 15 HC2_22684, Sheet 16 HC2_22804, Sheet 17 HC2_22809, Sheet 18 HC2_22810, Sheet 19 HC2_22815, Sheet 20 HC2_22816, Sheet 21 HC2_22881, Sheet 22 HC2_22884, Sheet 23 HC2_22885, Sheet 24 HC2_22887, Sheet 25 HC2_22890, Sheet 26 HC2_22897, Sheet 27 HC2_22898, Sheet 28 HC2_22902]
